# Supplementary material for: Copper Promotes Tumorigenesis by Activating the PDK1‐AKT Oncogenic Pathway in a Copper Transporter 1 Dependent Manner
Source: Adv Sci (Weinh). 2021 Jul 18;8(18):2004303. doi: 10.1002/advs.202004303 (PMC8456201; doi:10.1002/advs.202004303)
Supplement: Supplementary file 2 — Supplemental Table 1 [file ADVS-8-2004303-s001.xls]

Table S1 up regulated KEGG pathways in the condition of WT versus Ctr1 KO MEFs
Term	Database	ID	Input_number	Background_number	Rich_factor	P_Value	Corrected P_Value	Input	Hyperlink
Ribosome	KEGG PATHWAY	mmu03010	60	148	6.83	2.14E-20	5.80E-18	mmu:66480:Gm10020|mmu:11837:Gm9625|mmu:16898:Rps2-ps13|mmu:20084:Rps18|mmu:269261:Rpl12|mmu:22186:Gm7866|mmu:19942:Rpl27-ps1|mmu:20084:Gm11361|mmu:54127:Gm10443|mmu:16898:Gm5786|mmu:20115:Gm9493|mmu:19951:Gm7266|mmu:102634941:Rpl29|mmu:16898:Gm10420|mmu:269261:Gm11425|mmu:19921:Gm16238|mmu:19921:Rpl19-ps9|mmu:27176:Gm5619|mmu:20054:C630043F03Rik|mmu:66480:Rpl15|mmu:26961:Gm28911|mmu:102634941:Gm1…	http://www.genome.jp/kegg-bin/show_pathway?mmu03010/mmu:76808%09red/mmu:76846%09red/mmu:19921%09red/mmu:27367%09red/mmu:67097%09red/mmu:268449%09red/mmu:319195%09red/mmu:19941%09red/mmu:20115%09red/mmu:20084%09red/mmu:19982%09red/mmu:27176%09red/mmu:68537%09red/mmu:20042%09red/mmu:26961%09red/mmu:22186%09red/mmu:16898%09red/mmu:66475%09red/mmu:269261%09red/mmu:19942%09red/mmu:102634941%09red/mmu:…
Steroid biosynthesis	KEGG PATHWAY	mmu00100	9	19	7.98	0.000132375	0.017936804	mmu:13360:Dhcr7|mmu:13121:Cyp51|mmu:16987:Lss|mmu:66234:Msmo1|mmu:16987:4930483K19Rik|mmu:18194:Nsdhl|mmu:223920:Soat2|mmu:20775:Sqle|mmu:74754:Dhcr24	http://www.genome.jp/kegg-bin/show_pathway?mmu00100/mmu:13360%09red/mmu:16987%09red/mmu:13121%09red/mmu:18194%09red/mmu:74754%09red/mmu:20775%09red/mmu:223920%09red/mmu:66234%09red
Protein digestion and absorption	KEGG PATHWAY	mmu04974	19	90	3.56	0.000429972	0.038840792	mmu:12826:Col4a1|mmu:12842:Col1a1|mmu:12843:Col1a2|mmu:20532:Slc3a1|mmu:53867:Col5a3|mmu:17254:Slc3a2|mmu:12816:Col12a1|mmu:12827:Col4a2|mmu:12830:Col4a5|mmu:12824:Col2a1|mmu:12815:Col11a2|mmu:20514:Slc1a5|mmu:373864:Col27a1|mmu:72472:Slc16a10|mmu:16529:Kcnk5|mmu:12836:Col7a1|mmu:12832:Col5a2|mmu:12825:Col3a1|mmu:68553:Col6a4	http://www.genome.jp/kegg-bin/show_pathway?mmu04974/mmu:12843%09red/mmu:12842%09red/mmu:373864%09red/mmu:20532%09red/mmu:12815%09red/mmu:12816%09red/mmu:17254%09red/mmu:12832%09red/mmu:12830%09red/mmu:68553%09red/mmu:12825%09red/mmu:16529%09red/mmu:12827%09red/mmu:12826%09red/mmu:12836%09red/mmu:72472%09red/mmu:20514%09red/mmu:12824%09red/mmu:53867%09red
Selenocompound metabolism	KEGG PATHWAY	mmu00450	6	17	5.95	0.005731675	0.323436984	mmu:216443:Mars|mmu:23972:Papss2|mmu:107869:Cth|mmu:70266:Kyat1|mmu:229905:Kyat3|mmu:232223:Txnrd3	http://www.genome.jp/kegg-bin/show_pathway?mmu00450/mmu:107869%09red/mmu:70266%09red/mmu:216443%09red/mmu:229905%09red/mmu:23972%09red/mmu:232223%09red
Proteoglycans in cancer	KEGG PATHWAY	mmu05205	29	208	2.35	0.005967472	0.323436984	mmu:18176:Nras|mmu:21844:Tiam1|mmu:13345:Twist2|mmu:17869:Myc|mmu:15529:Sdc2|mmu:22417:Wnt4|mmu:14173:Gm43439|mmu:12843:Col1a2|mmu:16000:Igf1|mmu:11465:Gm8399|mmu:22059:Trp53|mmu:57265:Fzd2|mmu:68794:Flnc|mmu:11735:Ank2|mmu:22410:Wnt10b|mmu:234779:Plcg2|mmu:13649:Egfr|mmu:14173:Fgf2|mmu:21859:Timp3|mmu:22339:Vegfa|mmu:14182:Fgfr1|mmu:29857:Mapk12|mmu:14362:Fzd1|mmu:20104:Gm8925|mmu:14365:Fzd3|mmu…	http://www.genome.jp/kegg-bin/show_pathway?mmu05205/mmu:14173%09red/mmu:22339%09red/mmu:21844%09red/mmu:12843%09red/mmu:12842%09red/mmu:68794%09red/mmu:14362%09red/mmu:18176%09red/mmu:14365%09red/mmu:15529%09red/mmu:11735%09red/mmu:13345%09red/mmu:234779%09red/mmu:16000%09red/mmu:11465%09red/mmu:21859%09red/mmu:57265%09red/mmu:22410%09red/mmu:22417%09red/mmu:14182%09red/mmu:20104%09red/mmu:22059%…
PI3K-Akt signaling pathway	KEGG PATHWAY	mmu04151	43	350	2.07	0.007696106	0.347607464	mmu:18176:Nras|mmu:26427:Creb3l1|mmu:14709:Gng8|mmu:16186:Gm20489|mmu:17869:Myc|mmu:13685:Eif4ebp1|mmu:12824:Col2a1|mmu:16186:Il2rg|mmu:12827:Col4a2|mmu:56636:Fgf21|mmu:74551:Pck2|mmu:12826:Col4a1|mmu:78134:Lpar4|mmu:14173:Gm43439|mmu:74747:Ddit4|mmu:12843:Col1a2|mmu:16000:Igf1|mmu:64337:Gng13|mmu:13638:Efna3|mmu:16421:Itgb7|mmu:22059:Trp53|mmu:18049:Ngf|mmu:320910:Itgb8|mmu:11911:Atf4|mmu:12830:…	http://www.genome.jp/kegg-bin/show_pathway?mmu04151/mmu:13638%09red/mmu:78134%09red/mmu:320910%09red/mmu:14173%09red/mmu:16404%09red/mmu:22339%09red/mmu:13685%09red/mmu:21827%09red/mmu:21923%09red/mmu:12843%09red/mmu:12842%09red/mmu:14182%09red/mmu:18176%09red/mmu:22059%09red/mmu:56636%09red/mmu:16421%09red/mmu:68553%09red/mmu:12824%09red/mmu:12827%09red/mmu:12826%09red/mmu:14708%09red/mmu:14709%…
GABAergic synapse	KEGG PATHWAY	mmu04727	15	89	2.84	0.010285956	0.379734038	mmu:12286:Gm16183|mmu:64337:Gng13|mmu:104111:Adcy3|mmu:14709:Gng8|mmu:14702:Gng2|mmu:432530:Adcy1|mmu:14708:Gng7|mmu:227120:Plcl1|mmu:14681:Gnao1|mmu:12288:Cacna1c|mmu:12287:Cacna1b|mmu:14677:Gnai1|mmu:14404:Gabre|mmu:57138:Slc12a5|mmu:105727:Slc38a1	http://www.genome.jp/kegg-bin/show_pathway?mmu04727/mmu:12287%09red/mmu:14708%09red/mmu:14709%09red/mmu:14404%09red/mmu:57138%09red/mmu:104111%09red/mmu:14681%09red/mmu:227120%09red/mmu:12288%09red/mmu:432530%09red/mmu:105727%09red/mmu:64337%09red/mmu:14702%09red/mmu:12286%09red/mmu:14677%09red
Melanogenesis	KEGG PATHWAY	mmu04916	16	99	2.72	0.011488253	0.379734038	mmu:22417:Wnt4|mmu:18176:Nras|mmu:14677:Gnai1|mmu:16842:Lef1|mmu:26427:Creb3l1|mmu:14362:Fzd1|mmu:104111:Adcy3|mmu:432530:Adcy1|mmu:57265:Fzd2|mmu:21414:Tcf7|mmu:22410:Wnt10b|mmu:14681:Gnao1|mmu:16842:Gm43352|mmu:12313:Gm15720|mmu:14365:Fzd3|mmu:13614:Edn1	http://www.genome.jp/kegg-bin/show_pathway?mmu04916/mmu:12313%09red/mmu:57265%09red/mmu:22410%09red/mmu:22417%09red/mmu:14677%09red/mmu:432530%09red/mmu:104111%09red/mmu:14681%09red/mmu:18176%09red/mmu:14365%09red/mmu:21414%09red/mmu:16842%09red/mmu:13614%09red/mmu:14362%09red/mmu:26427%09red
Aminoacyl-tRNA biosynthesis	KEGG PATHWAY	mmu00970	12	66	3.06	0.012611094	0.379734038	mmu:27267:Cars|mmu:107271:Yars|mmu:107045:Lars|mmu:104458:Rars|mmu:234734:Aars|mmu:70223:Nars|mmu:110960:Tars|mmu:20226:Sars|mmu:224805:Aars2|mmu:353172:Gars|mmu:216443:Mars|mmu:22375:Wars	http://www.genome.jp/kegg-bin/show_pathway?mmu00970/mmu:224805%09red/mmu:216443%09red/mmu:353172%09red/mmu:110960%09red/mmu:107045%09red/mmu:22375%09red/mmu:70223%09red/mmu:20226%09red/mmu:234734%09red/mmu:27267%09red/mmu:107271%09red/mmu:104458%09red
MAPK signaling pathway	KEGG PATHWAY	mmu04010	32	254	2.12	0.014414853	0.379904647	mmu:18176:Nras|mmu:17346:Mknk1|mmu:211429:Gm28042|mmu:56636:Fgf21|mmu:12287:Cacna1b|mmu:12295:Cacnb1|mmu:53859:Map3k14|mmu:14173:Gm43439|mmu:66513:Tab1|mmu:12286:Gm16183|mmu:13197:E230016M11Rik|mmu:14182:Fgfr1|mmu:102626:Mapkapk3|mmu:20112:Rps6ka2|mmu:22059:Trp53|mmu:13197:Gadd45a|mmu:211429:Pla2g4b|mmu:18049:Ngf|mmu:11911:Atf4|mmu:68794:Flnc|mmu:12288:Cacna1c|mmu:71751:Map3k13|mmu:216869:Arrb2|m…	http://www.genome.jp/kegg-bin/show_pathway?mmu04010/mmu:14182%09red/mmu:14173%09red/mmu:14176%09red/mmu:102626%09red/mmu:13197%09red/mmu:12295%09red/mmu:12293%09red/mmu:68794%09red/mmu:12291%09red/mmu:18176%09red/mmu:56636%09red/mmu:66513%09red/mmu:17346%09red/mmu:53859%09red/mmu:18591%09red/mmu:12286%09red/mmu:71751%09red/mmu:12287%09red/mmu:216869%09red/mmu:18049%09red/mmu:20112%09red/mmu:12288…
Hedgehog signaling pathway	KEGG PATHWAY	mmu04340	9	44	3.45	0.015745429	0.379904647	mmu:68525:Evc2|mmu:59056:Evc|mmu:57810:Cdon|mmu:27373:Gm16059|mmu:14633:Gli2|mmu:27373:Csnk1e|mmu:216869:Arrb2|mmu:14725:Lrp2|mmu:14451:Gas1	http://www.genome.jp/kegg-bin/show_pathway?mmu04340/mmu:216869%09red/mmu:14725%09red/mmu:57810%09red/mmu:68525%09red/mmu:59056%09red/mmu:14633%09red/mmu:27373%09red/mmu:14451%09red
Prostate cancer	KEGG PATHWAY	mmu05215	14	89	2.65	0.020863336	0.379904647	mmu:13649:Egfr|mmu:11835:Ar|mmu:18176:Nras|mmu:26427:Creb3l1|mmu:14182:Fgfr1|mmu:22059:Trp53|mmu:18591:Pdgfb|mmu:21414:Tcf7|mmu:11911:Atf4|mmu:16842:Lef1|mmu:14870:Gstp1|mmu:16842:Gm43352|mmu:14182:Gm16159|mmu:16000:Igf1	http://www.genome.jp/kegg-bin/show_pathway?mmu05215/mmu:18591%09red/mmu:16000%09red/mmu:26427%09red/mmu:14182%09red/mmu:14870%09red/mmu:11835%09red/mmu:18176%09red/mmu:22059%09red/mmu:21414%09red/mmu:11911%09red/mmu:13649%09red/mmu:16842%09red
Terpenoid backbone biosynthesis	KEGG PATHWAY	mmu00900	6	24	4.21	0.021570545	0.379904647	mmu:17855:Mvk|mmu:110196:Fdps|mmu:319554:Gm13502|mmu:110460:Acat2|mmu:192156:Mvd|mmu:110196:Gm3571	http://www.genome.jp/kegg-bin/show_pathway?mmu00900/mmu:110460%09red/mmu:17855%09red/mmu:319554%09red/mmu:192156%09red/mmu:110196%09red
Basal cell carcinoma	KEGG PATHWAY	mmu05217	10	55	3.06	0.021673802	0.379904647	mmu:22417:Wnt4|mmu:57265:Fzd2|mmu:14633:Gli2|mmu:22059:Trp53|mmu:14362:Fzd1|mmu:21414:Tcf7|mmu:22410:Wnt10b|mmu:16842:Lef1|mmu:16842:Gm43352|mmu:14365:Fzd3	http://www.genome.jp/kegg-bin/show_pathway?mmu05217/mmu:57265%09red/mmu:22410%09red/mmu:22417%09red/mmu:14362%09red/mmu:14365%09red/mmu:14633%09red/mmu:21414%09red/mmu:16842%09red/mmu:22059%09red
Melanoma	KEGG PATHWAY	mmu05218	12	72	2.81	0.021806879	0.379904647	mmu:12578:Cdkn2a|mmu:13649:Egfr|mmu:14173:Fgf2|mmu:14173:Gm43439|mmu:18176:Nras|mmu:14176:Fgf5|mmu:14182:Fgfr1|mmu:22059:Trp53|mmu:18591:Pdgfb|mmu:56636:Fgf21|mmu:14182:Gm16159|mmu:16000:Igf1	http://www.genome.jp/kegg-bin/show_pathway?mmu05218/mmu:18176%09red/mmu:14182%09red/mmu:14173%09red/mmu:16000%09red/mmu:12578%09red/mmu:22059%09red/mmu:56636%09red/mmu:14176%09red/mmu:18591%09red/mmu:13649%09red
Dilated cardiomyopathy	KEGG PATHWAY	mmu05414	14	90	2.62	0.022508706	0.379904647	mmu:12293:Cacna2d1|mmu:326618:Gm7809|mmu:11465:Gm8399|mmu:16421:Itgb7|mmu:432530:Adcy1|mmu:22004:Tpm2|mmu:16000:Igf1|mmu:320910:Itgb8|mmu:24051:Sgcb|mmu:12288:Cacna1c|mmu:12295:Cacnb1|mmu:16404:Itga7|mmu:104111:Adcy3|mmu:21954:Tnni3	http://www.genome.jp/kegg-bin/show_pathway?mmu05414/mmu:12295%09red/mmu:22004%09red/mmu:12293%09red/mmu:432530%09red/mmu:326618%09red/mmu:16000%09red/mmu:12288%09red/mmu:21954%09red/mmu:320910%09red/mmu:16421%09red/mmu:11465%09red/mmu:104111%09red/mmu:24051%09red/mmu:16404%09red
Rap1 signaling pathway	KEGG PATHWAY	mmu04015	27	215	2.12	0.023831657	0.379904647	mmu:18176:Nras|mmu:21844:Tiam1|mmu:56636:Fgf21|mmu:14677:Gnai1|mmu:106952:Arap3|mmu:78134:Lpar4|mmu:14173:Gm43439|mmu:104111:Adcy3|mmu:16000:Igf1|mmu:11465:Gm8399|mmu:13638:Efna3|mmu:432530:Adcy1|mmu:18049:Ngf|mmu:13638:Gm15998|mmu:12313:Gm15720|mmu:75292:Prkd3|mmu:13649:Egfr|mmu:14173:Fgf2|mmu:22339:Vegfa|mmu:70549:Tln2|mmu:14176:Fgf5|mmu:14182:Fgfr1|mmu:29857:Mapk12|mmu:18591:Pdgfb|mmu:14681:Gn…	http://www.genome.jp/kegg-bin/show_pathway?mmu04015/mmu:12313%09red/mmu:13638%09red/mmu:78134%09red/mmu:432530%09red/mmu:14681%09red/mmu:22339%09red/mmu:21844%09red/mmu:75292%09red/mmu:106952%09red/mmu:14182%09red/mmu:104111%09red/mmu:18176%09red/mmu:56636%09red/mmu:14173%09red/mmu:14745%09red/mmu:14677%09red/mmu:16000%09red/mmu:18591%09red/mmu:11465%09red/mmu:14176%09red/mmu:18049%09red/mmu:7054…
Morphine addiction	KEGG PATHWAY	mmu05032	14	93	2.54	0.028027314	0.38129948	mmu:12286:Gm16183|mmu:64337:Gng13|mmu:104111:Adcy3|mmu:14709:Gng8|mmu:432530:Adcy1|mmu:14708:Gng7|mmu:18584:Pde8a|mmu:14681:Gnao1|mmu:14702:Gng2|mmu:12287:Cacna1b|mmu:216869:Arrb2|mmu:14677:Gnai1|mmu:14404:Gabre|mmu:18576:Pde3b	http://www.genome.jp/kegg-bin/show_pathway?mmu05032/mmu:14708%09red/mmu:216869%09red/mmu:14404%09red/mmu:432530%09red/mmu:104111%09red/mmu:14681%09red/mmu:12287%09red/mmu:18584%09red/mmu:14702%09red/mmu:14709%09red/mmu:64337%09red/mmu:14677%09red/mmu:12286%09red/mmu:18576%09red
Signaling pathways regulating pluripotency of stem cells	KEGG PATHWAY	mmu04550	19	140	2.29	0.028316031	0.38129948	mmu:22417:Wnt4|mmu:18176:Nras|mmu:17268:Meis1|mmu:14173:Fgf2|mmu:14173:Gm43439|mmu:20674:Sox2|mmu:14182:Fgfr1|mmu:29857:Mapk12|mmu:14362:Fzd1|mmu:57265:Fzd2|mmu:18423:Otx1|mmu:17869:Myc|mmu:55994:Smad9|mmu:22410:Wnt10b|mmu:13984:Esx1|mmu:14365:Fzd3|mmu:14182:Gm16159|mmu:16000:Igf1|mmu:16324:Inhbb	http://www.genome.jp/kegg-bin/show_pathway?mmu04550/mmu:57265%09red/mmu:16000%09red/mmu:22417%09red/mmu:14182%09red/mmu:17268%09red/mmu:14362%09red/mmu:18176%09red/mmu:14365%09red/mmu:14173%09red/mmu:55994%09red/mmu:18423%09red/mmu:17869%09red/mmu:22410%09red/mmu:13984%09red/mmu:29857%09red/mmu:20674%09red/mmu:16324%09red
Retrograde endocannabinoid signaling	KEGG PATHWAY	mmu04723	15	103	2.45	0.029640133	0.38129948	mmu:12286:Gm16183|mmu:72961:Slc17a7|mmu:104111:Adcy3|mmu:14709:Gng8|mmu:29857:Mapk12|mmu:14702:Gng2|mmu:432530:Adcy1|mmu:53623:Gria3|mmu:14708:Gng7|mmu:14681:Gnao1|mmu:12288:Cacna1c|mmu:12287:Cacna1b|mmu:14677:Gnai1|mmu:14404:Gabre|mmu:64337:Gng13	http://www.genome.jp/kegg-bin/show_pathway?mmu04723/mmu:12287%09red/mmu:14708%09red/mmu:14709%09red/mmu:14404%09red/mmu:432530%09red/mmu:104111%09red/mmu:14681%09red/mmu:12288%09red/mmu:72961%09red/mmu:14702%09red/mmu:53623%09red/mmu:64337%09red/mmu:29857%09red/mmu:12286%09red/mmu:14677%09red
One carbon pool by folate	KEGG PATHWAY	mmu00670	5	19	4.43	0.02968643	0.38129948	mmu:108037:Shmt2|mmu:216188:Aldh1l2|mmu:20425:Shmt1|mmu:270685:Mthfd1l|mmu:17768:Mthfd2	http://www.genome.jp/kegg-bin/show_pathway?mmu00670/mmu:20425%09red/mmu:270685%09red/mmu:108037%09red/mmu:216188%09red/mmu:17768%09red
Cholinergic synapse	KEGG PATHWAY	mmu04725	16	113	2.39	0.030954201	0.38129948	mmu:12326:Camk4|mmu:18176:Nras|mmu:64337:Gng13|mmu:26427:Creb3l1|mmu:14709:Gng8|mmu:14702:Gng2|mmu:432530:Adcy1|mmu:14708:Gng7|mmu:11911:Atf4|mmu:16520:Kcnj4|mmu:14681:Gnao1|mmu:12288:Cacna1c|mmu:12287:Cacna1b|mmu:14677:Gnai1|mmu:104111:Adcy3|mmu:12286:Gm16183	http://www.genome.jp/kegg-bin/show_pathway?mmu04725/mmu:12287%09red/mmu:14708%09red/mmu:14709%09red/mmu:14677%09red/mmu:432530%09red/mmu:104111%09red/mmu:14681%09red/mmu:18176%09red/mmu:12288%09red/mmu:12326%09red/mmu:12286%09red/mmu:11911%09red/mmu:64337%09red/mmu:14702%09red/mmu:16520%09red/mmu:26427%09red
HTLV-I infection	KEGG PATHWAY	mmu05166	34	295	1.94	0.034100732	0.395525654	mmu:18176:Nras|mmu:13653:Egr1|mmu:16186:Gm20489|mmu:110196:Fdps|mmu:15018:H2-Q7|mmu:17869:Myc|mmu:22410:Wnt10b|mmu:15040:H2-T23|mmu:15015:Gm11131|mmu:16186:Il2rg|mmu:110196:Gm3571|mmu:17702:Msx2|mmu:53859:Map3k14|mmu:22417:Wnt4|mmu:237336:Tbpl1|mmu:104111:Adcy3|mmu:110557:H2-Q6|mmu:15015:H2-Q4|mmu:11910:Atf3|mmu:16818:Lck|mmu:22059:Trp53|mmu:432530:Adcy1|mmu:11911:Atf4|mmu:14963:H2-Bl|mmu:13654:E…	http://www.genome.jp/kegg-bin/show_pathway?mmu05166/mmu:432530%09red/mmu:17702%09red/mmu:12578%09red/mmu:237336%09red/mmu:110196%09red/mmu:15040%09red/mmu:14991%09red/mmu:15018%09red/mmu:15015%09red/mmu:104111%09red/mmu:14362%09red/mmu:18176%09red/mmu:16818%09red/mmu:14365%09red/mmu:13653%09red/mmu:53859%09red/mmu:13654%09red/mmu:110557%09red/mmu:14963%09red/mmu:18591%09red/mmu:14961%09red/mmu:16…
Glutamatergic synapse	KEGG PATHWAY	mmu04724	16	115	2.34	0.035028102	0.395525654	mmu:211429:Gm28042|mmu:72961:Slc17a7|mmu:104111:Adcy3|mmu:14709:Gng8|mmu:64337:Gng13|mmu:12288:Cacna1c|mmu:432530:Adcy1|mmu:211429:Pla2g4b|mmu:53623:Gria3|mmu:14708:Gng7|mmu:14809:Grik5|mmu:14681:Gnao1|mmu:14702:Gng2|mmu:14677:Gnai1|mmu:105727:Slc38a1|mmu:12286:Gm16183	http://www.genome.jp/kegg-bin/show_pathway?mmu04724/mmu:14708%09red/mmu:14709%09red/mmu:14809%09red/mmu:14677%09red/mmu:432530%09red/mmu:104111%09red/mmu:14681%09red/mmu:53623%09red/mmu:12288%09red/mmu:72961%09red/mmu:14702%09red/mmu:105727%09red/mmu:64337%09red/mmu:211429%09red/mmu:12286%09red
Biosynthesis of amino acids	KEGG PATHWAY	mmu01230	12	79	2.56	0.037912079	0.410966933	mmu:236539:Gm9347|mmu:12036:Bcat2|mmu:108682:Gpt2|mmu:56454:Aldh18a1|mmu:20425:Shmt1|mmu:107272:Psat1|mmu:107869:Cth|mmu:108037:Shmt2|mmu:109900:Asl|mmu:11429:Aco2|mmu:12035:Bcat1|mmu:209027:Pycr1	http://www.genome.jp/kegg-bin/show_pathway?mmu01230/mmu:107869%09red/mmu:11429%09red/mmu:108037%09red/mmu:56454%09red/mmu:108682%09red/mmu:20425%09red/mmu:109900%09red/mmu:12035%09red/mmu:12036%09red/mmu:209027%09red/mmu:107272%09red/mmu:236539%09red
Thyroid cancer	KEGG PATHWAY	mmu05216	6	29	3.49	0.043022554	0.448427394	mmu:18176:Nras|mmu:22059:Trp53|mmu:21414:Tcf7|mmu:17869:Myc|mmu:16842:Lef1|mmu:16842:Gm43352	http://www.genome.jp/kegg-bin/show_pathway?mmu05216/mmu:21414%09red/mmu:18176%09red/mmu:17869%09red/mmu:22059%09red/mmu:16842%09red
EGFR tyrosine kinase inhibitor resistance	KEGG PATHWAY	mmu01521	12	82	2.47	0.046883826	0.470574696	mmu:13649:Egfr|mmu:14173:Fgf2|mmu:14173:Gm43439|mmu:18176:Nras|mmu:211323:Nrg1|mmu:18591:Pdgfb|mmu:20104:Gm8925|mmu:20104:Rps6-ps1|mmu:22339:Vegfa|mmu:13685:Eif4ebp1|mmu:16000:Igf1|mmu:234779:Plcg2	http://www.genome.jp/kegg-bin/show_pathway?mmu01521/mmu:16000%09red/mmu:234779%09red/mmu:14173%09red/mmu:18176%09red/mmu:22339%09red/mmu:18591%09red/mmu:13685%09red/mmu:211323%09red/mmu:13649%09red/mmu:20104%09red
